# Supplementary material for: A tale of two phenotypes: transition from hypertrophic to dilated cardiomyopathy in Danon disease
Source: Eur Heart J Case Rep. 2024 Aug 26;8(9):ytae445. doi: 10.1093/ehjcr/ytae445 (PMC11407277; doi:10.1093/ehjcr/ytae445)
Supplement: ytae445_Supplementary_Data [file ytae445_supplementary_data.zip]

Archive with 3 entries (3 files):
- Video S1.mpg
- Video S2.mpg
- Video S3.mpg
